# Supplementary material for: Methodological, reporting, and evidence quality of systematic reviews of traditional Chinese medicine for ischemic stroke
Source: Front Pharmacol. 2023 Feb 9;14:1047650. doi: 10.3389/fphar.2023.1047650 (PMC9947652; doi:10.3389/fphar.2023.1047650)
Supplement: Supplementary file 1 [file Table1.XLSX]

## Sheet: PRISMA-A
No.	Study ID	Publication Year	Publication language	Intervention	Item 1	Item 2	Item 3	Item 4	Item 5	Item 6	Item 7	Item 8	Item 9	Item 10	Item 11	Item 12
1	Cheng 2012	2012	English	TCM	Yes	No	Yes	Partial	Yes	Partial	Yes	No	Yes	Yes	No	No
2	Chong 2020	2020	English	TCM	Yes	No	No	No	No	Partial	Yes	No	No	Yes	No	Yes
3	Fan 2014	2014	English	TCM	Yes	No	Yes	No	No	Partial	Yes	No	No	No	No	Yes
4	Ling 2021	2021	English	TCM + WCM	Yes	No	No	Partial	No	Partial	Yes	No	No	Yes	No	No
5	Fu 2013	2013	English	TCM	Yes	No	No	Partial	No	Partial	Yes	No	Yes	Yes	No	No
6	Li 2021	2021	English	TCM	Yes	No	No	No	Partial	Partial	Yes	No	Yes	Yes	No	No
7	Guan 2025	2021	Chinese	TCM + WCM	Yes	No	Yes	Partial	No	Partial	Yes	No	Yes	Yes	No	No
9	Han 2018	2018	English	TCM	Yes	No	Yes	No	No	Partial	Yes	No	Yes	Yes	No	No
11	Hao 2012	2012	English	TCM + WCM	Yes	No	No	No	No	Partial	No	No	Yes	Yes	No	Yes
12	Ji 2020	2020	English	TCM	Yes	No	Yes	Partial	No	Partial	Yes	No	Yes	Yes	No	No
21	Liu 2022	2022	English	TCM + WCM	Yes	No	Yes	No	No	Partial	Yes	No	No	Yes	No	No
22	Liu 2016	2016	English	TCM	Yes	Partial	Yes	No	No	Partial	Yes	Yes	No	No	No	No
23	Lu 2014	2014	English	TCM	Yes	No	Yes	Partial	No	Partial	No	No	No	Yes	No	No
25	Ni.2013	2013	English	TCM	Yes	No	Yes	Partial	No	Partial	Yes	No	No	Yes	No	No
31	Wang 2021	2021	English	TCM + WCM	Yes	No	No	Partial	No	Partial	Yes	Yes	Yes	Yes	No	No
38	Xue 2019	2019	English	TCM + WCM	Yes	No	Yes	No	No	Partial	Yes	No	No	Yes	No	No
40	Yang 2018	2018	English	TCM + WCM	Yes	No	No	No	Yes	Partial	Yes	No	Yes	Yes	No	No
42	Yang 2015	2015	English	TCM	Yes	Partial	Yes	Yes	Partial	Partial	Yes	No	Yes	Yes	Yes	No
43	Yuan 2008	2008	English	TCM	Yes	Yes	Yes	Yes	No	Partial	Yes	No	No	Yes	No	No
44	Zhang 2019	2019	English	TCM + WCM	Yes	No	No	Yes	No	Partial	Yes	No	No	Yes	No	No
46	Zhong 2020	2020	English	TCM + WCM	Yes	No	Yes	Partial	No	Partial	Yes	No	No	Yes	No	No
47	Zhou 2022	2022	English	TCM	Yes	No	Yes	No	No	Partial	No	No	No	Yes	No	No
50	Cai 2019	2019	Chinese	TCM + WCM	Yes	No	Yes	Partial	No	Partial	Yes	No	No	Yes	No	No
51	Zeng 2016	2016	Chinese	TCM	Yes	No	Yes	Partial	No	Partial	Yes	No	Yes	Yes	No	No
52	Zeng 2015	2015	Chinese	TCM	Yes	No	Yes	Partial	No	Partial	Yes	No	Yes	Yes	No	No
53	Chang 2019	2019	Chinese	TCM + WCM	Yes	No	Yes	No	No	Partial	Yes	No	No	Yes	No	No
54	Chen 2018	2018	Chinese	TCM	Yes	No	No	No	No	Partial	Yes	No	No	Yes	No	No
55	Chen 2007	2007	Chinese	TCM + WCM	Yes	No	Yes	No	No	Partial	Yes	No	Yes	Yes	No	No
56	Cheng 2021	2021	Chinese	TCM + WCM	Yes	No	Yes	No	No	Partial	Yes	No	No	Yes	No	No
57	Ding 2018	2018	Chinese	TCM	Yes	No	Partial	No	No	Partial	Yes	No	No	Yes	No	No
58	Ding 2021	2021	Chinese	TCM	Yes	No	Yes	Partial	Yes	Partial	Yes	No	Yes	Yes	No	No
59	Ding 2011	2011	Chinese	TCM	Yes	No	Yes	No	No	Partial	Yes	Yes	No	Yes	No	No
60	Dong 2021	2021	Chinese	TCM	Yes	No	Yes	Partial	No	Partial	Yes	No	No	Yes	No	No
61	Feng 2017	2017	Chinese	TCM	Yes	No	Yes	Partial	No	Partial	Yes	No	No	Yes	No	No
63	Guan 2021	2021	Chinese	TCM + WCM	Yes	No	Yes	Partial	No	Partial	No	No	No	Yes	No	No
64	Guo 2022	2022	Chinese	TCM + WCM	Yes	No	Yes	No	No	Partial	No	No	No	Yes	No	No
66	Han 2013	2013	English	TCM + WCM	Yes	Partial	Yes	Partial	No	Partial	Yes	No	No	Yes	No	No
67	Hou 2016	2016	Chinese	TCM + WCM	Yes	Partial	Yes	Partial	No	Partial	Yes	No	No	Yes	No	No
69	Huang 2019	2019	Chinese	TCM	Yes	Partial	Yes	Partial	No	Partial	Yes	No	No	Yes	No	No
71	Huang 2021	2021	Chinese	TCM + WCM	Yes	Partial	Yes	No	No	Partial	Yes	No	No	Yes	No	No
73	Lei 2010	2010	Chinese	TCM	Yes	No	Yes	No	No	Partial	Yes	No	No	Yes	No	No
74	Li 2016	2016	Chinese	TCM	Yes	Partial	Yes	Partial	No	Partial	Yes	No	No	Yes	No	No
76	Li 2007	2007	Chinese	TCM	Yes	No	Partial	Partial	No	Partial	Yes	No	Yes	Yes	No	No
78	Li 2006	2006	Chinese	TCM	Yes	No	No	Partial	No	Partial	No	No	No	Yes	No	No
79	Li 2007	2007	Chinese	TCM	Yes	No	No	Partial	No	Partial	Yes	No	Yes	Yes	No	No
82	Li 2020	2020	Chinese	TCM + WCM	Yes	No	Partial	No	No	Partial	No	No	No	Yes	No	No
90	Liao 2021	2021	Chinese	TCM	Yes	No	Yes	No	No	Partial	Yes	No	No	Yes	No	No
94	Liu 2014	2014	Chinese	TCM	Yes	No	Yes	No	No	Partial	No	No	No	Yes	No	Yes
95	Liu 2019	2019	Chinese	TCM	Yes	No	Yes	No	No	Partial	Yes	Yes	No	Yes	No	No
96	Liu 2011	2011	Chinese	TCM	Yes	No	No	No	No	Partial	Yes	Yes	No	Yes	No	No
98	Liu 2020	2020	Chinese	TCM	Yes	No	Yes	Partial	Yes	Partial	Yes	No	No	Yes	No	No
100	Luo 2021	2021	Chinese	TCM + WCM	Yes	No	Yes	No	No	Partial	Yes	No	No	Yes	No	No
101	Lv 2020	2020	Chinese	TCM	Yes	Partial	Yes	No	No	Partial	Yes	No	Yes	Yes	No	No
102	Ma 2005	2005	Chinese	TCM	Yes	No	No	Partial	No	Partial	No	No	No	Yes	No	No
103	Ma 2013	2013	Chinese	TCM	Yes	No	No	Partial	No	Partial	Yes	No	No	Yes	No	No
104	Ma 2014	2014	Chinese	TCM	Yes	No	No	Partial	No	Partial	Yes	No	No	Yes	No	No
105	Meng 2021	2021	Chinese	TCM + WCM	Yes	No	No	No	No	Partial	Yes	No	No	Yes	No	No
107	Ni 2013	2013	Chinese	TCM	Yes	No	Yes	Partial	No	Partial	Yes	No	No	Yes	No	Yes
108	Peng 2010	2010	Chinese	TCM	Yes	No	Yes	No	No	Partial	No	No	No	Yes	No	No
110	Qi 2016	2016	Chinese	TCM + WCM	Yes	No	Yes	Partial	No	Partial	No	No	No	Yes	No	No
113	Tang 2021	2021	Chinese	TCM + WCM	Yes	No	Yes	No	Yes	Partial	Yes	No	No	Yes	No	No
117	Wan 2015	2015	Chinese	TCM	Yes	No	No	Partial	No	Partial	Yes	No	Yes	Yes	No	No
118	Wang 2018	2018	Chinese	TCM	Yes	No	Partial	No	No	Partial	Yes	No	No	Yes	No	No
121	Wang 2006	2006	Chinese	TCM	Yes	No	No	No	No	Partial	Yes	No	Yes	Yes	No	No
122	Wang 2018	2018	Chinese	TCM	Yes	No	Yes	Partial	No	Partial	Yes	No	Yes	Yes	No	No
126	Wang 2019	2019	Chinese	TCM	Yes	No	No	No	No	Partial	No	No	No	Yes	No	No
130	Wu 2005	2005	Chinese	TCM	Yes	No	No	No	No	Partial	Yes	No	Yes	Yes	No	No
134	Xiang 2017	2017	Chinese	TCM + WCM	Yes	No	No	No	No	Partial	Yes	Yes	No	Yes	No	No
135	Xie 2015	2015	Chinese	TCM + WCM	Yes	No	Yes	No	No	Partial	Yes	No	Yes	Yes	No	No
136	Xie 2015	2015	Chinese	TCM + WCM	Yes	No	No	No	No	Partial	Yes	No	No	Yes	No	No
137	Xu 2018	2018	Chinese	TCM, TCM + WCT	Yes	No	Yes	No	No	Partial	Yes	No	No	Yes	No	No
139	Yang 2008	2008	Chinese	TCM	Yes	No	Yes	No	No	Partial	Yes	No	No	Yes	No	No
144	Yao 2020	2020	Chinese	TCM	Yes	No	No	No	No	Partial	Yes	No	No	Yes	No	No
148	Yu 2019	2019	Chinese	TCM	Yes	No	Yes	Partial	No	Partial	Yes	No	No	Yes	No	No
151	Zhang 2017	2017	Chinese	TCM	Yes	No	Yes	No	No	Partial	Yes	No	Yes	Yes	No	No
153	Zhang 2017	2017	Chinese	TCM + WCM	Yes	No	Yes	No	No	Partial	No	No	No	Yes	No	No
156	Zhao 2018	2018	Chinese	TCM	Yes	No	Yes	No	No	Partial	Yes	Yes	No	Yes	No	No
158	Zhao 2012	2012	Chinese	TCM	Yes	No	Yes	No	No	Partial	Yes	No	Yes	Yes	No	No
160	Zheng 2016	2016	Chinese	TCM + WCM	Yes	No	Yes	Partial	Partial	Partial	Yes	No	Yes	Yes	No	No
161	Zhou 2013	2013	Chinese	TCM	Yes	No	Yes	No	No	Partial	Yes	No	No	Yes	No	No
162	Zhou 2020	2020	Chinese	TCM + WCM	Yes	No	Yes	No	No	Partial	Yes	Yes	No	Yes	No	No
163	Zhou 2015	2015	Chinese	TCM, TCM + WCM	Yes	No	Yes	No	No	Partial	Yes	No	No	Yes	No	No
164	Zhu 2017	2017	Chinese	TCM	Yes	No	Yes	No	No	Partial	Yes	No	No	Yes	No	No

## Sheet: AMSTAR-2
No.	Study ID	Publication Year	Publication language	Intervention	Item 1	Item 2	Item 3	Item 4	Item 5	Item 6	Item 7	Item 8	Item 9	Item 10	Item 11	Item 12	Item 13	Item 14	Item 15	Item 16
1	Cheng 2012	2012	English	TCM	yes	no	no	yes	no	yes	no	yes	partial	no	yes	no	yes	no	no	yes
2	Chong 2020	2020	English	TCM	yes	yes	no	partial	yes	yes	no	partial	yes	no	yes	no	yes	no	no	no
3	Fan 2014	2014	English	TCM	yes	no	no	no	no	yes	no	yes	yes	no	yes	no	no	no	yes	no
4	Ling 2021	2021	English	TCM + WCM	yes	no	no	no	yes	no	no	yes	yes	no	yes	yes	no	no	yes	yes
5	Fu 2013	2013	English	TCM	yes	no	no	no	no	yes	no	yes	yes	no	yes	no	yes	no	yes	no
6	Li 2021	2021	English	TCM	yes	no	no	yes	yes	yes	no	yes	yes	no	yes	no	yes	yes	yes	yes
7	Guan 2025	2021	Chinese	TCM + WCM	yes	no	no	partial	no	no	no	yes	yes	no	yes	no	yes	yes	yes	no
9	Han 2018	2018	English	TCM	yes	no	no	yes	no	yes	no	yes	yes	no	yes	no	yes	yes	no	yes
11	Hao 2012	2012	English	TCM + WCM	yes	no	no	yes	yes	yes	no	yes	yes	no	yes	no	yes	no	yes	yes
12	Ji 2020	2020	English	TCM	no	yes	no	yes	no	no	no	yes	yes	no	yes	no	yes	no	yes	yes
21	Liu 2022	2022	English	TCM + WCM	yes	no	no	yes	yes	yes	no	yes	yes	no	yes	yes	yes	no	yes	yes
22	Liu 2016	2016	English	TCM	yes	no	no	yes	yes	yes	no	yes	yes	no	yes	yes	yes	no	yes	yes
23	Lu 2014	2014	English	TCM	yes	no	no	yes	yes	yes	no	yes	yes	yes	yes	no	yes	no	yes	yes
25	Ni.2013	2013	English	TCM	yes	no	no	no	yes	yes	no	yes	yes	no	yes	no	yes	no	no	yes
31	Wang 2021	2021	English	TCM + WCM	yes	yes	no	yes	yes	yes	yes	yes	yes	no	yes	yes	yes	yes	yes	yes
38	Xue 2019	2019	English	TCM + WCM	yes	no	no	partial	no	yes	no	yes	partial	no	yes	yes	no	yes	yes	no
40	Yang 2018	2018	English	TCM + WCM	yes	yes	no	no	yes	yes	no	yes	yes	no	yes	no	yes	no	no	yes
42	Yang 2015	2015	English	TCM	yes	no	no	yes	yes	yes	no	yes	yes	no	yes	no	no	no	no	yes
43	Yuan 2008	2008	English	TCM	yes	yes	no	yes	yes	yes	yes	yes	yes	yes	yes	no	yes	yes	yes	no
44	Zhang 2019	2019	English	TCM + WCM	yes	no	no	yes	yes	yes	no	yes	yes	no	yes	yes	yes	yes	no	no
46	Zhong 2020	2020	English	TCM + WCM	yes	yes	no	partial	yes	yes	no	yes	yes	no	yes	no	no	no	yes	yes
47	Zhou 2022	2022	English	TCM	yes	no	no	partial	yes	yes	no	yes	yes	no	yes	no	no	no	yes	yes
50	Cai 2019	2019	Chinese	TCM + WCM	yes	no	no	yes	yes	yes	no	yes	yes	no	yes	no	no	no	yes	yes
51	Zeng 2016	2016	Chinese	TCM	yes	no	no	no	yes	yes	no	yes	yes	no	yes	yes	yes	yes	yes	no
52	Zeng 2015	2015	Chinese	TCM	yes	no	no	partial	yes	yes	no	yes	yes	no	yes	no	yes	no	yes	no
53	Chang 2019	2019	Chinese	TCM + WCM	yes	no	no	yes	yes	yes	no	yes	partial	no	yes	no	yes	no	no	yes
54	Chen 2018	2018	Chinese	TCM	yes	no	no	partial	no	no	no	partial	no	no	yes	no	no	no	no	yes
55	Chen 2007	2007	Chinese	TCM + WCM	yes	no	no	yes	yes	yes	no	partial	yes	no	yes	yes	yes	yes	yes	no
56	Cheng 2021	2021	Chinese	TCM + WCM	yes	no	no	partial	yes	yes	no	partial	partial	no	yes	no	yes	no	yes	yes
57	Ding 2018	2018	Chinese	TCM	yes	no	yes	yes	yes	yes	no	yes	yes	no	yes	yes	yes	yes	yes	no
58	Ding 2021	2021	Chinese	TCM	yes	no	no	partial	no	yes	no	yes	yes	no	yes	no	yes	no	yes	yes
59	Ding 2011	2011	Chinese	TCM	yes	no	no	partial	no	yes	no	partial	partial	no	yes	no	yes	yes	no	yes
60	Dong 2021	2021	Chinese	TCM	yes	no	no	partial	yes	yes	no	yes	partial	no	yes	no	no	no	yes	no
61	Feng 2017	2017	Chinese	TCM	yes	no	no	no	yes	yes	no	partial	yes	no	yes	no	yes	no	yes	no
63	Guan 2021	2021	Chinese	TCM + WCM	yes	no	no	partial	yes	yes	no	yes	yes	no	yes	no	yes	yes	yes	yes
64	Guo 2022	2022	Chinese	TCM + WCM	yes	no	no	partial	yes	yes	no	yes	yes	no	yes	no	no	no	yes	yes
66	Han 2013	2013	English	TCM + WCM	yes	no	no	partial	yes	yes	no	partial	yes	no	yes	no	yes	yes	yes	yes
67	Hou 2016	2016	Chinese	TCM + WCM	yes	no	no	partial	yes	yes	no	yes	yes	no	yes	no	yes	no	yes	yes
69	Huang 2019	2019	Chinese	TCM	yes	no	no	yes	yes	yes	no	yes	yes	no	yes	no	yes	no	yes	no
71	Huang 2021	2021	Chinese	TCM + WCM	yes	no	no	yes	yes	yes	no	yes	yes	no	yes	no	yes	no	yes	yes
73	Lei 2010	2010	Chinese	TCM	yes	no	no	yes	yes	yes	no	yes	yes	no	yes	yes	yes	no	yes	no
74	Li 2016	2016	Chinese	TCM	yes	no	no	yes	yes	yes	no	yes	yes	no	yes	no	yes	no	yes	no
76	Li 2007	2007	Chinese	TCM	yes	no	no	yes	yes	yes	no	yes	yes	no	yes	yes	yes	no	yes	no
78	Li 2006	2006	Chinese	TCM	yes	no	no	no	no	no	no	partial	partial	no	yes	yes	yes	no	no	yes
79	Li 2007	2007	Chinese	TCM	yes	no	no	yes	no	no	no	partial	partial	no	yes	yes	yes	yes	no	yes
82	Li 2020	2020	Chinese	TCM + WCM	yes	no	no	partial	yes	yes	no	partial	partial	yes	yes	no	yes	no	yes	yes
90	Liao 2021	2021	Chinese	TCM	yes	no	no	no	yes	yes	no	yes	yes	no	yes	no	yes	no	no	no
94	Liu 2014	2014	Chinese	TCM	yes	no	no	no	no	yes	no	partial	partial	no	yes	no	yes	no	yes	no
95	Liu 2019	2019	Chinese	TCM	yes	no	no	partial	no	no	no	partial	partial	no	yes	no	yes	no	yes	yes
96	Liu 2011	2011	Chinese	TCM	yes	no	no	partial	yes	no	no	partial	partial	no	yes	no	yes	no	yes	no
98	Liu 2020	2020	Chinese	TCM	yes	no	no	partial	no	no	no	partial	partial	no	yes	yes	yes	yes	yes	no
100	Luo 2021	2021	Chinese	TCM + WCM	yes	no	no	partial	yes	yes	no	yes	yes	yes	yes	no	no	no	no	yes
101	Lv 2020	2020	Chinese	TCM	yes	no	no	yes	yes	no	no	yes	yes	no	yes	no	yes	yes	yes	yes
102	Ma 2005	2005	Chinese	TCM	yes	no	no	yes	yes	yes	yes	yes	yes	no	yes	yes	yes	yes	yes	no
103	Ma 2013	2013	Chinese	TCM	yes	no	no	partial	yes	yes	no	partial	yes	no	yes	yes	yes	yes	yes	yes
104	Ma 2014	2014	Chinese	TCM	yes	no	no	no	yes	yes	no	partial	yes	no	yes	yes	no	yes	yes	yes
105	Meng 2021	2021	Chinese	TCM + WCM	yes	no	no	partial	yes	yes	no	yes	yes	no	yes	no	no	yes	yes	yes
107	Ni 2013	2013	Chinese	TCM	yes	no	no	partial	yes	yes	no	yes	yes	no	yes	no	yes	no	no	no
108	Peng 2010	2010	Chinese	TCM	yes	no	no	no	yes	yes	no	yes	yes	no	yes	no	no	yes	yes	no
110	Qi 2016	2016	Chinese	TCM + WCM	yes	no	no	yes	yes	yes	yes	yes	yes	no	yes	yes	yes	no	yes	no
113	Tang 2021	2021	Chinese	TCM + WCM	yes	no	no	partial	yes	yes	no	yes	yes	no	yes	no	yes	no	yes	yes
117	Wan 2015	2015	Chinese	TCM	yes	no	no	partial	no	no	no	partial	partial	no	yes	yes	yes	no	yes	yes
118	Wang 2018	2018	Chinese	TCM	yes	no	no	no	yes	no	no	partial	partial	no	no	no	no	no	yes	no
121	Wang 2006	2006	Chinese	TCM	yes	no	no	no	no	yes	no	partial	partial	no	yes	yes	no	no	yes	no
122	Wang 2018	2018	Chinese	TCM	yes	no	no	yes	yes	no	no	yes	partial	no	yes	yes	yes	yes	yes	no
126	Wang 2019	2019	Chinese	TCM	yes	no	no	no	no	no	no	partial	partial	no	yes	no	yes	no	yes	yes
130	Wu 2005	2005	Chinese	TCM	yes	no	no	no	yes	yes	no	yes	yes	no	yes	no	yes	no	no	yes
134	Xiang 2017	2017	Chinese	TCM + WCM	yes	no	no	partial	yes	yes	no	yes	yes	no	yes	yes	no	yes	yes	yes
135	Xie 2015	2015	Chinese	TCM + WCM	yes	no	no	yes	yes	yes	no	yes	yes	no	yes	no	no	no	no	yes
136	Xie 2015	2015	Chinese	TCM + WCM	yes	no	no	yes	yes	yes	no	yes	yes	no	yes	no	no	no	no	yes
137	Xu 2018	2018	Chinese	TCM, TCM + WCT	yes	no	no	yes	yes	yes	no	yes	yes	no	yes	no	yes	no	no	yes
139	Yang 2008	2008	Chinese	TCM	yes	no	no	yes	yes	yes	yes	yes	yes	no	yes	no	yes	no	no	no
144	Yao 2020	2020	Chinese	TCM	yes	no	no	yes	yes	yes	no	yes	partial	no	no	no	yes	no	no	yes
148	Yu 2019	2019	Chinese	TCM	yes	no	no	partial	no	yes	no	yes	yes	no	yes	no	yes	no	no	yes
151	Zhang 2017	2017	Chinese	TCM	yes	no	no	yes	yes	no	no	partial	partial	no	yes	yes	yes	no	yes	no
153	Zhang 2017	2017	Chinese	TCM + WCM	yes	no	no	no	no	no	no	partial	partial	no	yes	no	yes	no	yes	yes
156	Zhao 2018	2018	Chinese	TCM	yes	no	no	yes	yes	yes	no	yes	yes	no	yes	no	yes	yes	yes	yes
158	Zhao 2012	2012	Chinese	TCM	yes	no	no	no	no	yes	no	no	yes	no	yes	no	yes	no	no	yes
160	Zheng 2016	2016	Chinese	TCM + WCM	yes	no	no	partial	yes	yes	no	yes	yes	no	yes	no	no	yes	yes	no
161	Zhou 2013	2013	Chinese	TCM	yes	no	no	yes	yes	yes	no	yes	yes	no	yes	no	no	no	yes	no
162	Zhou 2020	2020	Chinese	TCM + WCM	yes	no	no	yes	yes	yes	no	yes	yes	no	yes	no	yes	no	yes	yes
163	Zhou 2015	2015	Chinese	TCM, TCM + WCM	yes	no	no	partial	yes	yes	no	yes	yes	no	yes	no	yes	no	yes	yes
164	Zhu 2017	2017	Chinese	TCM	yes	no	no	partial	yes	yes	no	no	yes	no	yes	no	no	no	yes	no

## Sheet: GRADE
No.	Study ID	Publication Year	Country	Publication language	Intervention	Risk of bias	Inconsistency	Indirectness	Imprecision	Publication bias	Certainty
1	Cheng 2012	2012	China	English	TCM	Very serious	Not serious	Not serious	Not serious	/	Low
2	Chong 2020	2020	Malaysia	English	TCM	Very serious	Serious	Not serious	Serious	/	Very Low
3	Fan 2014	2014	China	English	TCM	Very serious	Not serious	Not serious	Not serious	Not serious	Low
4	Ling 2021	2021	China	English	TCM + WCM	Very serious	Not serious	Not serious	Not serious	Not serious	Low
5	Fu 2013	2013	China	English	TCM	Very serious	Not serious	Not serious	Not serious	Serious	Very Low
6	Li 2021	2021	China	English	TCM	Very serious	Serious	Not serious	Not serious	Serious	Very Low
7	Guan 2025	2021	China	Chinese	TCM + WCM	Very serious	Serious	Not serious	Serious	Serious	Very Low
9	Han 2018	2018	Korea	English	TCM	Very serious	Serious	Not serious	Not serious	/	Very Low
11	Hao 2012	2012	China	English	TCM + WCM	Very serious	Not serious	Not serious	Not serious	Serious	Very Low
12	Ji 2020	2020	China	English	TCM	Serious	Not serious	Not serious	Not serious	/	Moderate
21	Liu 2022	2022	China	English	TCM + WCM	Very serious	Not serious	Not serious	Not serious	Not serious	Low
22	Liu 2016	2016	China	English	TCM	Not serious	Serious	Not serious	Not serious	Not serious	Moderate
23	Lu 2014	2014	China	English	TCM	Very serious	Not serious	Not serious	Not serious	Not serious	Low
25	Ni.2013	2013	China	English	TCM	Very serious	Not serious	Not serious	Serious	/	Very Low
31	Wang 2021	2021	China	English	TCM + WCM	Not serious	/	Not serious	/	/	High
38	Xue 2019	2019	China	English	TCM + WCM	Not serious	Not serious	Not serious	Not serious	Serious	Moderate
40	Yang 2018	2018	China	English	TCM + WCM	Very serious	Serious	Not serious	Serious	/	Very Low
42	Yang 2015	2015	China	English	TCM	Not serious	Not serious	Not serious	Serious	/	Moderate
43	Yuan 2008	2008	China	English	TCM	Very serious	Not serious	Not serious	Serious	/	Very Low
44	Zhang 2019	2019	China	English	TCM + WCM	Very serious	Serious	Not serious	Not serious	/	Very Low
46	Zhong 2020	2020	China	English	TCM + WCM	Not serious	Not serious	Not serious	Not serious	Not serious	High
47	Zhou 2022	2022	China	English	TCM	Very serious	Not serious	Not serious	Not serious	Serious	Very Low
50	Cai 2019	2019	China	Chinese	TCM + WCM	Not serious	Not serious	Not serious	Not serious	Serious	Moderate
51	Zeng 2016	2016	China	Chinese	TCM	Not serious	Serious	Not serious	Not serious	Serious	Low
52	Zeng 2015	2015	China	Chinese	TCM	Not serious	Not serious	Not serious	Not serious	Serious	Moderate
53	Chang 2019	2019	China	Chinese	TCM + WCM	Serious	Serious	Not serious	Not serious	Serious	Very Low
54	Chen 2018	2018	China	Chinese	TCM	/	Not serious	Not serious	Not serious	/	High
55	Chen 2007	2007	China	Chinese	TCM + WCM	Very serious	Serious	Not serious	Not serious	Serious	Very Low
56	Cheng 2021	2021	China	Chinese	TCM + WCM	Not serious	Not serious	Not serious	Not serious	Not serious	High
57	Ding 2018	2018	China	Chinese	TCM	Very serious	Serious	Not serious	Not serious	Serious	Very Low
58	Ding 2021	2021	China	Chinese	TCM	Not serious	Not serious	Not serious	Not serious	Not serious	High
59	Ding 2011	2011	China	Chinese	TCM	Not serious	Not serious	Not serious	Not serious	/	High
60	Dong 2021	2021	China	Chinese	TCM	Very serious	Not serious	Not serious	Not serious	Serious	Very Low
61	Feng 2017	2017	China	Chinese	TCM	Not serious	Not serious	Not serious	Not serious	Not serious	High
63	Guan 2021	2021	China	Chinese	TCM + WCM	Very serious	Serious	Not serious	Not serious	Serious	Very Low
64	Guo 2022	2022	China	Chinese	TCM + WCM	Serious	Serious	Not serious	Not serious	/	Low
66	Han 2013	2013	China	English	TCM + WCM	Very serious	Not serious	Not serious	Not serious	Serious	Very Low
67	Hou 2016	2016	China	Chinese	TCM + WCM	Not serious	Not serious	Not serious	Not serious	Not serious	High
69	Huang 2019	2019	China	Chinese	TCM	Very serious	Not serious	Not serious	Not serious	/	Low
71	Huang 2021	2021	China	Chinese	TCM + WCM	Very serious	Not serious	Not serious	Not serious	Serious	Very Low
73	Lei 2010	2010	China	Chinese	TCM	Very serious	Not serious	Not serious	Not serious	Serious	Very Low
74	Li 2016	2016	China	Chinese	TCM	Not serious	Not serious	Not serious	Not serious	Serious	Moderate
76	Li 2007	2007	China	Chinese	TCM	Very serious	Serious	Not serious	Not serious	Serious	Very Low
78	Li 2006	2006	China	Chinese	TCM	Very serious	Not serious	Not serious	Not serious	/	Low
79	Li 2007	2007	China	Chinese	TCM	Very serious	Not serious	Not serious	Not serious	/	Low
82	Li 2020	2020	China	Chinese	TCM + WCM	Serious	Serious	Not serious	Not serious	Not serious	Low
90	Liao 2021	2021	China	Chinese	TCM	Very serious	Serious	Not serious	Not serious	/	Very Low
94	Liu 2014	2014	China	Chinese	TCM	Very serious	Not serious	Not serious	Not serious	Not serious	Low
95	Liu 2019	2019	China	Chinese	TCM	Very serious	Serious	Not serious	Not serious	Serious	Very Low
96	Liu 2011	2011	China	Chinese	TCM	Very serious	Not serious	Not serious	Not serious	Serious	Very Low
98	Liu 2020	2020	China	Chinese	TCM	Not serious	Not serious	Not serious	Not serious	Serious	Moderate
100	Luo 2021	2021	China	Chinese	TCM + WCM	Not serious	Serious	Not serious	Not serious	/	Moderate
101	Lv 2020	2020	China	Chinese	TCM	Not serious	Serious	Not serious	Not serious	/	Moderate
102	Ma 2005	2005	China	Chinese	TCM	Very serious	Not serious	Not serious	Not serious	Not serious	Low
103	Ma 2013	2013	China	Chinese	TCM	Very serious	Not serious	Not serious	Not serious	/	Low
104	Ma 2014	2014	China	Chinese	TCM	Very serious	Not serious	Not serious	Not serious	/	Low
105	Meng 2021	2021	China	Chinese	TCM + WCM	Not serious	Serious	Not serious	Not serious	Serious	Low
107	Ni 2013	2013	China	Chinese	TCM	Not serious	Not serious	Not serious	Serious	/	Moderate
108	Peng 2010	2010	China	Chinese	TCM	Not serious	Not serious	Not serious	Not serious	Not serious	High
110	Qi 2016	2016	China	Chinese	TCM + WCM	Not serious	Not serious	Not serious	Not serious	Not serious	High
113	Tang 2021	2021	China	Chinese	TCM + WCM	Not serious	Not serious	Not serious	Not serious	Serious	Moderate
117	Wan 2015	2015	China	Chinese	TCM	Not serious	Not serious	Not serious	Not serious	Serious	Moderate
118	Wang 2018	2018	China	Chinese	TCM	Not serious	Serious	Not serious	Not serious	Serious	Low
121	Wang 2006	2006	China	Chinese	TCM	Very serious	Not serious	Not serious	Not serious	Serious	Very Low
122	Wang 2018	2018	China	Chinese	TCM	Not serious	Not serious	Not serious	Not serious	Not serious	Very Low
126	Wang 2019	2019	China	Chinese	TCM	Serious	Not serious	Not serious	Not serious	Not serious	Moderate
130	Wu 2005	2005	China	Chinese	TCM	Very serious	Serious	Not serious	Serious	/	Very Low
134	Xiang 2017	2017	China	Chinese	TCM + WCM	Very serious	Not serious	Not serious	Not serious	/	Low
135	Xie 2015	2015	China	Chinese	TCM + WCM	Not serious	Not serious	Not serious	Not serious	/	High
136	Xie 2015	2015	China	Chinese	TCM + WCM	Not serious	Serious	Not serious	Not serious	/	Moderate
137	Xu 2018	2018	China	Chinese	TCM, TCM + WCT	Not serious	Serious	Not serious	Not serious	/	Moderate
139	Yang 2008	2008	China	Chinese	TCM	Very serious	Not serious	Not serious	Not serious	/	Low
144	Yao 2020	2020	China	Chinese	TCM	Very serious	Not serious	Not serious	Not serious	/	Low
148	Yu 2019	2019	China	Chinese	TCM	Serious	Serious	Not serious	Not serious	/	Low
151	Zhang 2017	2017	China	Chinese	TCM	Not serious	Not serious	Not serious	Not serious	Serious	Moderate
153	Zhang 2017	2017	China	Chinese	TCM + WCM	Very serious	Serious	Not serious	Not serious	Serious	Very Low
156	Zhao 2018	2018	China	Chinese	TCM	Not serious	Not serious	Not serious	Not serious	Not serious	High
158	Zhao 2012	2012	China	Chinese	TCM	Very serious	Not serious	Not serious	Not serious	/	Low
160	Zheng 2016	2016	China	Chinese	TCM + WCM	Not serious	Serious	Not serious	Not serious	Serious	Low
161	Zhou 2013	2013	China	Chinese	TCM	Not serious	Serious	Not serious	Not serious	Serious	Low
162	Zhou 2020	2020	China	Chinese	TCM + WCM	Not serious	Serious	Not serious	Not serious	Serious	Low
163	Zhou 2015	2015	China	Chinese	TCM, TCM + WCM	Not serious	Not serious	Not serious	Not serious	Not serious	High
164	Zhu 2017	2017	China	Chinese	TCM	Not serious	Not serious	Not serious	Not serious	Serious	Moderate
